# Supplementary material for: First Report on Genome Editing via Ribonucleoprotein (RNP) in Castanea sativa Mill
Source: Int J Mol Sci. 2022 May 20;23(10):5762. doi: 10.3390/ijms23105762 (PMC9145500; doi:10.3390/ijms23105762)
Supplement: Supplementary file 1 [file ijms-23-05762-s001.zip]

Archive with 1 entries (1 files):
- ijms-1727026-supplementary.pdf
